# Supplementary material for: Evaluating the Ecotoxicological Effects of Microplastics on Terrestrial Passerines: Insights from Eurasian Tree Sparrows
Source: Toxics. 2026 May 8;14(5):407. doi: 10.3390/toxics14050407 (PMC13211408; doi:10.3390/toxics14050407)
Supplement: Supplementary file 1 [file toxics-14-00407-s001.zip]

Archive with 1 entries (1 files):
- toxics-4226914-supplementary.pdf
